# Supplementary material for: Association between Statin Use and Chemotherapy-Induced Cardiotoxicity: A Meta-Analysis
Source: Medicina (Kaunas). 2024 Mar 31;60(4):580. doi: 10.3390/medicina60040580 (PMC11052115; doi:10.3390/medicina60040580)
Supplement: Supplementary file 1 [file medicina-60-00580-s001.zip]

Archive with 1 entries (1 files):
- medicina-2907215-supplementary.pdf
